# Supplementary material for: Differentiated adaptative genetic architecture and language-related demographical history in South China inferred from 619 genomes from 56 populations
Source: BMC Biol. 2024 Mar 6;22:55. doi: 10.1186/s12915-024-01854-9 (PMC10918984; doi:10.1186/s12915-024-01854-9)
Supplement: Supplementary file 2 — Additional file 2: Table S1. Symmetric f4-statistic testing. Table S2. Pairwise qpWave results indicated the genetic heterozygosity between GPH and East Asians. Table S3. Identification of modern Northern ancestral sources in the form of f4(reference populations, GPH; Northern ancestral sources, Mbuti). Table S4. Modern ancestral uniqueness of GPH determined by f4-statistic in the form f4(Northern ancestral sources, GPH; reference populations, Mbuti). Table S5. Pairwise qpWave results confirmed the genetic heterozygosity between GPH and ancestral sources in the distal qpAdm model. Table S6. Comparing genetic homogeneity between GPH and ancestral surrogate populations used in proximal qpAdm model using qpWave. Table S7. The three-population mixing model of GPH inferred by qpAdm. Table S8. Admixture times inferred from ALDER for GPH. Table S9. The population-specific adaptive signals using PBS in the form of (GPH/Miao/Yao/Zhuang/Sui/Jing_Guangxi-Han_Changchun-European). Table S10. The result of XPEHH of GXZ. Table S11. Frequency distribution of the three loci of FADS in ancient East Asians. Table S12. The regional-specific adaptive signals in the form of (GPH-Jing/Miao/Sui/Yao/Zhuang_Guangxi-Han_Changchun) using PBS. [file 12915_2024_1854_MOESM2_ESM.xlsx]

## Sheet: Table S1
Table S1. Symmetric f4-statistic testing
GPH1	GPH2	Reference populations	Outgroup	f4	stderr	Zscore	BABA	ABBA	nsnps
Han_Wanwei	Han_Beihai	Xibo_HGDP	Mbuti	4.8e-05	0.000244	0.196	7881	7875	117429
Han_Laibin	Han_Wanwei	Tujia_HGDP	Mbuti	4.9e-05	0.000248	0.196	7916	7911	117429
Han_Tianyang	Han_Guilin	Han_Fujian	Mbuti	3.8e-05	0.000193	0.196	7919	7914	117325
Han_Beihai	Han_Guigang	Qiang_Danba	Mbuti	2.6e-05	0.000135	0.196	7864	7861	117325
Han_Liuzhou	Han_Wanwei	Dai_HGDP	Mbuti	4.7e-05	0.000238	0.196	7924	7919	117428
Han_Qinzhou	Han_YulinGX	Lahu	Mbuti	2.6e-05	0.000131	0.195	7863	7860	117428
Han_Guigang	Han_Wanwei	Xibo_HGDP	Mbuti	4.5e-05	0.000234	0.194	7871	7866	117429
Han_Qinzhou	Han_Guigang	Tibetan_Shigatse	Mbuti	2.6e-05	0.000135	0.193	7829	7826	117324
Han_Beihai	Han_Wanwei	Tibetan_Gangcha	Mbuti	4.4e-05	0.000229	0.192	7848	7843	117325
Han_Qinzhou	Han_Wanwei	Tu_HGDP	Mbuti	4.5e-05	0.000234	0.191	7851	7846	117428
Han_NanNing	Han_Laibin	Han_Jiangsu	Mbuti	2.6e-05	0.000134	0.191	7889	7886	117325
Han_Laibin	Han_NanNing	Mogolian_HGDP	Mbuti	2.6e-05	0.000135	0.19	7863	7860	117429
Han_Jingxi	Han_Chongzuo	Miao_HGDP	Mbuti	3.8e-05	0.000199	0.189	7918	7914	117429
Han_Tianlin	Han_Jingxi	She_HGDP	Mbuti	4.7e-05	0.000246	0.189	7914	7909	117429
Han_Jingxi	Han_Liuzhou	Dai_HGDP	Mbuti	3.4e-05	0.000182	0.188	7909	7905	117428
Han_Beihai	Han_Baise	Tibetan_Gangcha	Mbuti	4.3e-05	0.000231	0.188	7822	7817	117320
Han_Beihai	Han_Laibin	Han_Jiangsu	Mbuti	2.7e-05	0.000146	0.188	7893	7890	117325
Han_Jingxi	Han_Tianlin	Han_Shanghai	Mbuti	5.6e-05	0.000301	0.187	7919	7912	117325
Han_Hezhou	Han_Guigang	Qiang_Danba	Mbuti	2.5e-05	0.000134	0.187	7862	7859	117325
Han_Laibin	Han_Wanwei	Qiang_Daofu	Mbuti	4.7e-05	0.000251	0.186	7872	7866	117325
Han_Chongzuo	Han_Baise	Tibetan_Lhasa	Mbuti	4.4e-05	0.000235	0.186	7838	7832	117423
Han_Liuzhou	Han_Wanwei	Maonan_Huanjiang	Mbuti	4.4e-05	0.000239	0.186	7933	7928	117324
Han_Wuzhou	Han_Hezhou	Tibetan_Shannan	Mbuti	2.6e-05	0.000142	0.185	7832	7829	117324
Han_Qinzhou	Han_Wanwei	TibetanHO_Yunnan	Mbuti	5.1e-05	0.000275	0.184	7866	7860	117324
Han_Hezhou	Han_Qinzhou	Mogolian_HGDP	Mbuti	2.6e-05	0.00014	0.184	7859	7856	117428
Han_Laibin	Han_Wanwei	Han_Hubei	Mbuti	4.8e-05	0.000264	0.183	7918	7912	117325
Han_Laibin	Han_Guigang	Dai_HGDP	Mbuti	2.4e-05	0.000131	0.183	7898	7895	117429
Han_Fangchenggang	Han_Tianlin	Tibetan_Gannan	Mbuti	4.1e-05	0.000225	0.183	7886	7882	117410
Han_Fangchenggang	Han_Wuzhou	Tibetan_Lhasa	Mbuti	3.5e-05	0.000194	0.183	7881	7876	117411
Han_Hezhou	Han_Qinzhou	Lahu_HGDP	Mbuti	2.6e-05	0.000143	0.183	7874	7871	117428
Han_Chongzuo	Han_NanNing	Tibetan_Gannan	Mbuti	2.6e-05	0.000141	0.182	7866	7863	117427
Han_Tianyang	Han_YulinGX	Lahu	Mbuti	3.4e-05	0.000189	0.182	7873	7869	117429
Han_Baise	Han_Fangchenggang	Muong	Mbuti	0.001482	0.000279	5.319	7972	7798	116907
Han_YulinGX	Han_Fangchenggang	Muong	Mbuti	0.001031	0.000194	5.305	7940	7819	116909
Han_YulinGX	Han_Fangchenggang	Taiwan_Hanben	Mbuti	0.001064	0.000201	5.293	7974	7849	117058
Han_Baise	Han_Fangchenggang	Soa	Mbuti	0.001384	0.000262	5.28	7943	7780	117410
Han_Baise	Han_Fangchenggang	Phuan	Mbuti	0.001444	0.000274	5.269	7991	7822	117410
Han_Baise	Han_Fangchenggang	Laotian	Mbuti	0.001353	0.000261	5.19	7982	7823	117410
Han_YulinGX	Han_Fangchenggang	Atayal	Mbuti	0.001105	0.000213	5.182	7984	7854	117412
Han_Baise	Han_Fangchenggang	Maonan_Huanjiang	Mbuti	0.001384	0.000267	5.178	8011	7848	117308
Han_Baise	Han_Fangchenggang	BlackTai	Mbuti	0.001463	0.000285	5.131	8002	7830	117410
Han_Baise	Han_Fangchenggang	Yuan	Mbuti	0.001376	0.000269	5.11	7977	7816	117410
Han_Baise	Han_Fangchenggang	LaoIsan	Mbuti	0.001334	0.000263	5.074	7959	7803	117410
Han_Baise	Han_Fangchenggang	Bru	Mbuti	0.001449	0.000286	5.067	7944	7774	117410
Han_YulinGX	Han_Fangchenggang	Maonan_Huanjiang	Mbuti	0.000957	0.000189	5.052	7979	7867	117310
Han_YulinGX	Han_Fangchenggang	Kalueang	Mbuti	0.000961	0.000195	4.922	7919	7806	117412
Han_YulinGX	Han_Fangchenggang	Phuan	Mbuti	0.000969	0.000197	4.921	7956	7843	117412
Han_Baise	Han_Fangchenggang	Thai	Mbuti	0.001267	0.000259	4.884	7965	7816	117410
Han_YulinGX	Han_Fangchenggang	Nung	Mbuti	0.000924	0.000189	4.884	7930	7822	116909
Han_YulinGX	Han_Fangchenggang	Murut	Mbuti	0.000969	0.000199	4.863	7922	7808	116909
Han_Baise	Han_Fangchenggang	Khuen	Mbuti	0.001365	0.000281	4.862	7999	7839	117410
Han_Baise	Han_Fangchenggang	Dao	Mbuti	0.001339	0.000276	4.847	7971	7814	116907
Han_YulinGX	Han_Fangchenggang	BlackTai	Mbuti	0.000939	0.000195	4.822	7963	7852	117412
Han_Baise	Han_Fangchenggang	Taiwan_Hanben	Mbuti	0.00137	0.000285	4.805	7995	7835	117056
Han_YulinGX	Han_Fangchenggang	Nyaw	Mbuti	0.000926	0.000193	4.798	7943	7834	117412
Han_Baise	Han_Fangchenggang	Murut	Mbuti	0.001336	0.00028	4.762	7947	7791	116907
Han_YulinGX	Han_Fangchenggang	LaoIsan	Mbuti	0.00089	0.000187	4.761	7927	7823	117412
Han_YulinGX	Han_Fangchenggang	Vietnamese	Mbuti	0.000897	0.00019	4.729	7934	7829	116909
Han_Baise	Han_Fangchenggang	Nung	Mbuti	0.001269	0.000269	4.726	7956	7808	116907
Han_Baise	Han_Fangchenggang	Dai_HGDP	Mbuti	0.001309	0.000277	4.721	7998	7844	117410
Han_Baise	Han_Fangchenggang	Atayal	Mbuti	0.00139	0.000295	4.71	8005	7842	117410
Han_Baise	Han_Fangchenggang	HtinPray	Mbuti	0.001332	0.000285	4.674	7944	7788	117410
Han_Baise	Han_Fangchenggang	Nyaw	Mbuti	0.001291	0.000277	4.655	7971	7820	117410
Han_Baise	Han_Fangchenggang	Phutai	Mbuti	0.001254	0.000269	4.653	7975	7828	117410
Han_Baise	Han_Fangchenggang	Vietnamese	Mbuti	0.001278	0.000275	4.646	7961	7812	116907

## Sheet: Table S2
Table S2. Pairwise qpWave results indicated the genetic heterozygosity between GPH and East Asians.
Target population	Han_Guangxi
Achang_TYC	2.31569e-29
Atayal_Taiwan	1.52256e-87
Bai_TYC	1.06213e-74
Bouyei_Longli	0.0274077
Cambodian	4.31837e-129
Cebuano_Philippines	1.91579e-155
Dai	0.000213555
Daur	1.58519e-170
Daur_Tsitsihar	1.49231e-99
Dong_Qiandongnan	0.106081
Ewenki_Heihe	1.73075e-81
Gelao_Guizhou	4.0363e-57
Han	4.90253e-24
Han_Baotou	6.95136e-107
Han_Changchun	1.39977e-77
Han_Chongqing	6.04339e-98
Han_Fujian	4.30171e-60
Han_Gansu	1.69544e-261
Han_Guangdong	8.40994e-15
Han_Guizhou	1.58785e-32
Han_Haikou	4.77497e-09
Han_Harbin	9.23802e-77
Han_Hubei	1.67256e-107
Han_HulunBuir	1.89311e-39
Han_Hunan	2.10871e-71
Han_Jiangxi	9.79828e-77
Han_Shenyang	9.80929e-86
Han_Sichuan	7.60652e-97
Han_Yunnan	3.14817e-116
Hani_TYC	6.0973e-33
Hezhen	1.90338e-177
Hlai_Qiongzhong	4.88026e-21
Japanese	2.46431e-71
Jing_Guangxi	0.110621673
Lahu	6.72193e-14
Miao	1.47254e-06
Miao_Daozhen	1.36247e-24
Miao_Guangxi	0.0375635
Miao_Guizhou	6.73154e-17
Miao_Hubei	0.000193575
Miao_Hunan	7.80107e-21
Miao_Kaili	0.0709526
Miao_Yunnan	1.60075e-08
Mongolian	2.03361e-207
Mongolian_InM	0
Mongolian_NonInM	0
Mosuo_Yanyuan	2.85795e-133
Nakhi_TYC	1.12763e-54
Naxi	1.50666e-56
Northern_Han	2.30561e-72
Oroqen	1.17898e-184
Paiwan_Taiwan	1.77897e-104
Qiang_TYC	4.2333e-49
She	0.00318367
She_Fujian	6.77877e-11
She_Guangdong	0.658571
She_Jiangxi	8.72163e-06
She_Zhejiang	1.67939e-07
Sui_Guangxi	4.97315e-06
Sui_Guizhou	2.29239e-07
Tibetan_Dujiangyan	4.53811e-190
Tibetan_Muli	1.92863e-174
Tibetan_TYC	4.51829e-191
Tu	8.7431e-207
Tujia	7.02338e-11
Tujia_Chongqing	1.74437e-23
Tujia_Guizhou	2.05454e-13
Tujia_Hubei	9.99926e-63
Tujia_Hunan	7.10859e-50
Tujia_Shandong	6.33467e-12
Tujia_Sichuan	2.9226e-05
Uygur	0
Xibo	5.19268e-206
Yakut	0
Yao_Guangxi	0.790042
Yao_Hunan	7.99917e-11
Yi	1.14716e-70
Yi_TYC	1.7007e-102
Yi_Xichang	2.58534e-124
Zhuang_Guangxi	5.11559e-29

## Sheet: Table S3
Table S3. Identification of modern Northern ancestral sources in the form of f4(reference populations, GPH; Northern ancestral sources, Mbuti).
Reference populations	GPH	Northern ancestral source	Outgroup	f4	stderr	Zscore	BABA	ABBA	nsnps
Tu	Han_Guangxi	Han_Harbin	Mbuti	-0.002232	0.000129	-17.344	25602	26545	422593
Tu	Han_Guangxi	Han_Harbin	Mbuti	-0.002232	0.000129	-17.344	25602	26545	422593
Tu	Han_Guangxi	Han_Shenyang	Mbuti	-0.002218	0.00013	-17.066	25599	26537	422554
Tu	Han_Guangxi	Han_Shenyang	Mbuti	-0.002218	0.00013	-17.066	25599	26537	422554
Tu	Han_Guangxi	Han_Gansu	Mbuti	-0.002104	0.000126	-16.7	25605	26494	422597
Tu	Han_Guangxi	Han_Gansu	Mbuti	-0.002104	0.000126	-16.7	25605	26494	422597
Mongolian_InM	Han_Guangxi	Han_Harbin	Mbuti	-0.001036	6.3e-05	-16.421	25655	26093	422631
Mongolian_InM	Han_Guangxi	Han_Harbin	Mbuti	-0.001036	6.3e-05	-16.421	25655	26093	422631
Mongolian_InM	Han_Guangxi	Han_Shenyang	Mbuti	-0.000984	6.4e-05	-15.383	25661	26077	422592
Mongolian_InM	Han_Guangxi	Han_Shenyang	Mbuti	-0.000984	6.4e-05	-15.383	25661	26077	422592
Tu	Han_Guangxi	Han_HulunBuir	Mbuti	-0.002139	0.000139	-15.372	25632	26535	422491
Tu	Han_Guangxi	Han_HulunBuir	Mbuti	-0.002139	0.000139	-15.372	25632	26535	422491
Mongolian_InM	Han_Guangxi	Han_Gansu	Mbuti	-0.000952	6.2e-05	-15.314	25647	26049	422635
Mongolian_InM	Han_Guangxi	Han_Gansu	Mbuti	-0.000952	6.2e-05	-15.314	25647	26049	422635
Tu	Han_Guangxi	Han_Baotou	Mbuti	-0.001996	0.000131	-15.295	25633	26477	422547
Tu	Han_Guangxi	Han_Baotou	Mbuti	-0.001996	0.000131	-15.295	25633	26477	422547
Mongolian	Han_Guangxi	Han_Harbin	Mbuti	-0.00198	0.000134	-14.744	25640	26477	422609
Mongolian	Han_Guangxi	Han_Harbin	Mbuti	-0.00198	0.000134	-14.744	25640	26477	422609
Mongolian	Han_Guangxi	Han_Gansu	Mbuti	-0.001884	0.000132	-14.292	25635	26431	422613
Mongolian	Han_Guangxi	Han_Gansu	Mbuti	-0.001884	0.000132	-14.292	25635	26431	422613
Mongolian	Han_Guangxi	Han_Shenyang	Mbuti	-0.001916	0.000136	-14.115	25648	26458	422570
Mongolian	Han_Guangxi	Han_Shenyang	Mbuti	-0.001916	0.000136	-14.115	25648	26458	422570
Xibo	Han_Guangxi	Han_Harbin	Mbuti	-0.001966	0.000142	-13.883	25644	26474	422611
Xibo	Han_Guangxi	Han_Harbin	Mbuti	-0.001966	0.000142	-13.883	25644	26474	422611
Xibo	Han_Guangxi	Han_Gansu	Mbuti	-0.0019	0.000138	-13.811	25631	26434	422615
Xibo	Han_Guangxi	Han_Gansu	Mbuti	-0.0019	0.000138	-13.811	25631	26434	422615
Xibo	Han_Guangxi	Han_Shenyang	Mbuti	-0.001942	0.000141	-13.729	25642	26463	422572
Xibo	Han_Guangxi	Han_Shenyang	Mbuti	-0.001942	0.000141	-13.729	25642	26463	422572
Lahu	Han_Guangxi	Han_Shenyang	Mbuti	-0.001814	0.000133	-13.665	25334	26100	422561
Lahu	Han_Guangxi	Han_Shenyang	Mbuti	-0.001814	0.000133	-13.665	25334	26100	422561
Mongolian	Han_Guangxi	Han_HulunBuir	Mbuti	-0.001936	0.000144	-13.482	25657	26475	422507
Mongolian	Han_Guangxi	Han_HulunBuir	Mbuti	-0.001936	0.000144	-13.482	25657	26475	422507
Lahu	Han_Guangxi	Han_Harbin	Mbuti	-0.001771	0.000131	-13.473	25349	26098	422600
Lahu	Han_Guangxi	Han_Harbin	Mbuti	-0.001771	0.000131	-13.473	25349	26098	422600
Mongolian_InM	Han_Guangxi	Han_HulunBuir	Mbuti	-0.000915	6.8e-05	-13.405	25691	26077	422529
Mongolian_InM	Han_Guangxi	Han_HulunBuir	Mbuti	-0.000915	6.8e-05	-13.405	25691	26077	422529
Lahu	Han_Guangxi	Han_Gansu	Mbuti	-0.001727	0.00013	-13.29	25333	26063	422604
Lahu	Han_Guangxi	Han_Gansu	Mbuti	-0.001727	0.00013	-13.29	25333	26063	422604
Xibo	Han_Guangxi	Han_HulunBuir	Mbuti	-0.001941	0.000152	-12.785	25657	26477	422509
Xibo	Han_Guangxi	Han_HulunBuir	Mbuti	-0.001941	0.000152	-12.785	25657	26477	422509
Lahu	Han_Guangxi	Han_HulunBuir	Mbuti	-0.001797	0.000142	-12.642	25355	26114	422498
Lahu	Han_Guangxi	Han_HulunBuir	Mbuti	-0.001797	0.000142	-12.642	25355	26114	422498
Mongolian_InM	Han_Guangxi	Northern_Han	Mbuti	-0.000813	6.4e-05	-12.601	25659	26002	422603
Mongolian_InM	Han_Guangxi	Northern_Han	Mbuti	-0.000813	6.4e-05	-12.601	25659	26002	422603
Xibo	Han_Guangxi	Han_Baotou	Mbuti	-0.001782	0.000142	-12.565	25663	26416	422565
Xibo	Han_Guangxi	Han_Baotou	Mbuti	-0.001782	0.000142	-12.565	25663	26416	422565
Lahu	Han_Guangxi	Han_Baotou	Mbuti	-0.001711	0.000138	-12.394	25340	26063	422554
Lahu	Han_Guangxi	Han_Baotou	Mbuti	-0.001711	0.000138	-12.394	25340	26063	422554
Dai	Han_Guangxi	Han_Gansu	Mbuti	-0.001336	0.00011	-12.131	25230	25795	422610
Dai	Han_Guangxi	Han_Gansu	Mbuti	-0.001336	0.00011	-12.131	25230	25795	422610
Mongolian	Han_Guangxi	Han_Baotou	Mbuti	-0.001709	0.000141	-12.125	25680	26402	422563
Mongolian	Han_Guangxi	Han_Baotou	Mbuti	-0.001709	0.000141	-12.125	25680	26402	422563
Dai	Han_Guangxi	Han_Shenyang	Mbuti	-0.001362	0.000113	-12.084	25244	25820	422567
Dai	Han_Guangxi	Han_Shenyang	Mbuti	-0.001362	0.000113	-12.084	25244	25820	422567
Dai	Han_Guangxi	Han_HulunBuir	Mbuti	-0.001388	0.000115	-12.064	25253	25839	422504
Dai	Han_Guangxi	Han_HulunBuir	Mbuti	-0.001388	0.000115	-12.064	25253	25839	422504
Tu	Han_Guangxi	Northern_Han	Mbuti	-0.001487	0.000124	-12.017	25702	26331	422576
Tu	Han_Guangxi	Northern_Han	Mbuti	-0.001487	0.000124	-12.017	25702	26331	422576
Mongolian_InM	Han_Guangxi	Han_Baotou	Mbuti	-0.000799	6.7e-05	-11.893	25687	26025	422585
Mongolian_InM	Han_Guangxi	Han_Baotou	Mbuti	-0.000799	6.7e-05	-11.893	25687	26025	422585
Daur	Han_Guangxi	Han_Harbin	Mbuti	-0.00152	0.000129	-11.791	25683	26325	422602
Daur	Han_Guangxi	Han_Harbin	Mbuti	-0.00152	0.000129	-11.791	25683	26325	422602
Dai	Han_Guangxi	Han_Baotou	Mbuti	-0.001342	0.000114	-11.751	25231	25798	422560
Dai	Han_Guangxi	Han_Baotou	Mbuti	-0.001342	0.000114	-11.751	25231	25798	422560

## Sheet: Table S4
Table S4. Modern ancestral uniqueness of GPH determined by f4-statistic in the form f4(Northern ancestral sources, GPH; reference populations, Mbuti).
Northern Ancestry_source	GPH	Reference populations	Outgroup	f4	std.err	Zscore	BABA	ABBA	nsnps
Han_Gansu	Han_Guangxi	Hlai_Qiongzhong	Mbuti	-0.002116	6e-05	-35.001	25208	26102	422134
Han_Gansu	Han_Guangxi	Hlai_Qiongzhong	Mbuti	-0.002116	6e-05	-35.001	25208	26102	422134
Han_Gansu	Han_Guangxi	Zhuang_Guangxi	Mbuti	-0.001917	5.7e-05	-33.802	25273	26083	422635
Han_Gansu	Han_Guangxi	Zhuang_Guangxi	Mbuti	-0.001917	5.7e-05	-33.802	25273	26083	422635
Han_Gansu	Han_Guangxi	Sui_Guizhou	Mbuti	-0.001839	5.7e-05	-32.289	25283	26060	422635
Han_Gansu	Han_Guangxi	Sui_Guizhou	Mbuti	-0.001839	5.7e-05	-32.289	25283	26060	422635
Han_Gansu	Han_Guangxi	Dai	Mbuti	-0.00194	6e-05	-32.284	25230	26050	422610
Han_Gansu	Han_Guangxi	Dai	Mbuti	-0.00194	6e-05	-32.284	25230	26050	422610
Han_Gansu	Han_Guangxi	Atayal_Taiwan	Mbuti	-0.002096	7.1e-05	-29.361	25257	26067	386840
Han_Gansu	Han_Guangxi	Atayal_Taiwan	Mbuti	-0.002096	7.1e-05	-29.361	25257	26067	386840
Han_Gansu	Han_Guangxi	Bouyei_Longli	Mbuti	-0.001701	5.9e-05	-28.735	25304	26022	422273
Han_Gansu	Han_Guangxi	Bouyei_Longli	Mbuti	-0.001701	5.9e-05	-28.735	25304	26022	422273
Han_Gansu	Han_Guangxi	Cambodian	Mbuti	-0.001567	5.5e-05	-28.579	25097	25759	422613
Han_Gansu	Han_Guangxi	Cambodian	Mbuti	-0.001567	5.5e-05	-28.579	25097	25759	422613
Han_Gansu	Han_Guangxi	Paiwan_Taiwan	Mbuti	-0.002069	7.3e-05	-28.212	25249	26050	386840
Han_Gansu	Han_Guangxi	Paiwan_Taiwan	Mbuti	-0.002069	7.3e-05	-28.212	25249	26050	386840
Han_Gansu	Han_Guangxi	Cebuano_Philippines	Mbuti	-0.001793	6.5e-05	-27.693	25123	25816	386841
Han_Gansu	Han_Guangxi	Cebuano_Philippines	Mbuti	-0.001793	6.5e-05	-27.693	25123	25816	386841
Han_Gansu	Han_Guangxi	Sui_Guangxi	Mbuti	-0.001649	6e-05	-27.638	25345	26041	422635
Han_Gansu	Han_Guangxi	Sui_Guangxi	Mbuti	-0.001649	6e-05	-27.638	25345	26041	422635
Han_Gansu	Han_Guangxi	Jing_Guangxi	Mbuti	-0.001569	5.7e-05	-27.398	25331	25994	422635
Han_Gansu	Han_Guangxi	Jing_Guangxi	Mbuti	-0.001569	5.7e-05	-27.398	25331	25994	422635
Han_Gansu	Han_Guangxi	Yao_Guangxi	Mbuti	-0.001381	5.6e-05	-24.854	25394	25978	422623
Han_Gansu	Han_Guangxi	Yao_Guangxi	Mbuti	-0.001381	5.6e-05	-24.854	25394	25978	422623
Han_Gansu	Han_Guangxi	Miao_Guangxi	Mbuti	-0.001447	5.9e-05	-24.53	25373	25984	422635
Han_Gansu	Han_Guangxi	Miao_Guangxi	Mbuti	-0.001447	5.9e-05	-24.53	25373	25984	422635
Han_Gansu	Han_Guangxi	Dong_Qiandongnan	Mbuti	-0.001375	5.7e-05	-24.14	25398	25979	422273
Han_Gansu	Han_Guangxi	Dong_Qiandongnan	Mbuti	-0.001375	5.7e-05	-24.14	25398	25979	422273
Han_Gansu	Han_Guangxi	Miao_Kaili	Mbuti	-0.001342	5.8e-05	-23.03	25365	25931	422288
Han_Gansu	Han_Guangxi	Miao_Kaili	Mbuti	-0.001342	5.8e-05	-23.03	25365	25931	422288
Han_Gansu	Han_Guangxi	Bellona_Solomon	Mbuti	-0.001524	7.1e-05	-21.609	24959	25549	386840
Han_Gansu	Han_Guangxi	Bellona_Solomon	Mbuti	-0.001524	7.1e-05	-21.609	24959	25549	386840
Han_Shenyang	Han_Guangxi	Hlai_Qiongzhong	Mbuti	-0.00176	8.3e-05	-21.154	25223	25966	422091
Han_Shenyang	Han_Guangxi	Hlai_Qiongzhong	Mbuti	-0.00176	8.3e-05	-21.154	25223	25966	422091
Northern_Han	Han_Guangxi	Hlai_Qiongzhong	Mbuti	-0.002557	0.000123	-20.84	25213	26292	422102
Northern_Han	Han_Guangxi	Hlai_Qiongzhong	Mbuti	-0.002557	0.000123	-20.84	25213	26292	422102
Han_Changchun	Han_Guangxi	Hlai_Qiongzhong	Mbuti	-0.001728	8.3e-05	-20.833	25220	25949	422116
Han_Changchun	Han_Guangxi	Hlai_Qiongzhong	Mbuti	-0.001728	8.3e-05	-20.833	25220	25949	422116
Han_Shenyang	Han_Guangxi	Zhuang_Guangxi	Mbuti	-0.001557	7.8e-05	-20.038	25288	25947	422592
Han_Shenyang	Han_Guangxi	Zhuang_Guangxi	Mbuti	-0.001557	7.8e-05	-20.038	25288	25947	422592
Northern_Han	Han_Guangxi	Zhuang_Guangxi	Mbuti	-0.002441	0.000122	-19.987	25270	26301	422603
Northern_Han	Han_Guangxi	Zhuang_Guangxi	Mbuti	-0.002441	0.000122	-19.987	25270	26301	422603
Han_Gansu	Han_Guangxi	Tikopia_Solomon	Mbuti	-0.001404	7.1e-05	-19.856	24981	25525	386840
Han_Gansu	Han_Guangxi	Tikopia_Solomon	Mbuti	-0.001404	7.1e-05	-19.856	24981	25525	386840
Han_Baotou	Han_Guangxi	Hlai_Qiongzhong	Mbuti	-0.002129	0.000108	-19.727	25197	26096	422084
Han_Baotou	Han_Guangxi	Hlai_Qiongzhong	Mbuti	-0.002129	0.000108	-19.727	25197	26096	422084
Han_Harbin	Han_Guangxi	Hlai_Qiongzhong	Mbuti	-0.001626	8.2e-05	-19.72	25239	25926	422130
Han_Harbin	Han_Guangxi	Hlai_Qiongzhong	Mbuti	-0.001626	8.2e-05	-19.72	25239	25926	422130
Han_Gansu	Han_Guangxi	Agta_Philippines	Mbuti	-0.001276	6.5e-05	-19.691	24728	25222	386841
Han_Gansu	Han_Guangxi	Agta_Philippines	Mbuti	-0.001276	6.5e-05	-19.691	24728	25222	386841
Han_Shenyang	Han_Guangxi	Sui_Guizhou	Mbuti	-0.001506	7.7e-05	-19.622	25292	25929	422592

## Sheet: Table S5
Table S5. Pairwise qpWave results confirmed the genetic heterozygosity between GPH and ancestral sources in the distal qpAdm model.
Target Population	Han_Guangxi
Shenxian	0.0681713
Yiyang	0.000330449
LaCen	0.00011619
Layi	1.11007e-05
China_SEastAsia_Island_EN	3.85932e-12
BaBanQinCen	9.63846e-14
China_SEastAsia_Coastal_LN	8.78763e-16
China_Shimao_LN	4.36192e-22
China_YR_LBIA	1.28822e-22
Dushan	3.41488e-25
China_YR_MN	1.96419e-26
Suila	1.44034e-31
Longlin	1.81987e-38
China_YR_LN	6.98584e-39
Lubrak	1.30529e-39
AR13_10K	2.05023e-49
China_NEastAsia_Coastal_EN	2.51518e-51
Russia_DevilsCave_N.SG	3.88719e-56
China_Upper_YR_LN	1.0008e-56
Baojianshan	5.81213e-76
Rhirhi	4.11785e-78
Mebrak	8.62678e-106
Kyang	1.09317e-116
Russia_MN_Boisman	3.29081e-122
Samdzong	9.21124e-128
Taiwan_Hanben_IA	2.12153e-134

## Sheet: Table S6
Table S6. Comparing genetic homogeneity between GPH and ancestral surrogate populations used in proximal qpAdm model using qpWave.
Target population	Han_Guangxi
BaBanQinCen	0.000137655
Sui_Guangxi	2.28139e-06
Hlai_Qiongzhong	2.02127e-12
China_YR_LBIA	3.89935e-19
Han_HulunBuir	6.98473e-22
Zhuang_Guangxi	8.08337e-25
Baojianshan	1.17947e-45
Han_Harbin	5.37594e-47
Han_Shenyang	1.54401e-70
Ulchi.DG	4.10897e-72
Daur.SDG	1.74264e-82
Hezhen.SDG	1.34563e-107
Taiwan_Hanben_IA	1.33282e-121
Oroqen.SDG	1.67784e-135

## Sheet: Table S7
Table S7. The three-population mixing model of GPH inferred by qpAdm.
Targeted pops	Source1	Source2	Source3	Additional Outgroup	proportion1	proportion2	proportion3	SE1	SE2	SE3	P
Han_Guangxi	Han_HulunBuir	Atayal_Taiwan	Zhuang_Guangxi	Yakut	0.264	0.052	0.684	0.017	0.022	0.037	0.705723
Han_Guangxi	Han_HulunBuir	Paiwan_Taiwan	Zhuang_Guangxi	Yakut	0.266	0.047	0.687	0.017	0.018	0.033	0.832564
Han_Guangxi	Han_Changchun	Atayal_Taiwan	Zhuang_Guangxi	Yakut	0.268	0.032	0.7	0.014	0.018	0.031	0.257954
Han_Guangxi	Han_Changchun	Paiwan_Taiwan	Zhuang_Guangxi	Yakut	0.271	0.033	0.696	0.014	0.015	0.027	0.388111
Han_Guangxi	Han_Harbin	Atayal_Taiwan	Zhuang_Guangxi	Yakut	0.286	0.046	0.668	0.014	0.018	0.031	0.306733
Han_Guangxi	Han_Shenyang	Atayal_Taiwan	Zhuang_Guangxi	Yakut	0.286	0.056	0.658	0.015	0.02	0.033	0.0718986
Han_Guangxi	Han_Harbin	Paiwan_Taiwan	Zhuang_Guangxi	Yakut	0.289	0.041	0.67	0.014	0.015	0.027	0.395196
Han_Guangxi	Han_Shenyang	Paiwan_Taiwan	Zhuang_Guangxi	Yakut	0.289	0.052	0.66	0.014	0.016	0.029	0.134603
Han_Guangxi	Han_HulunBuir	Atayal_Taiwan	Hlai_Qiongzhong	Yakut	0.336	0.048	0.616	0.019	0.032	0.047	0.955131
Han_Guangxi	Han_Shenyang	Atayal_Taiwan	Hlai_Qiongzhong	Yakut	0.362	0.056	0.582	0.018	0.028	0.043	0.442652
Han_Guangxi	Han_Shenyang	Paiwan_Taiwan	Hlai_Qiongzhong	Yakut	0.363	0.048	0.588	0.018	0.023	0.038	0.473463
Han_Guangxi	Han_Harbin	Atayal_Taiwan	Hlai_Qiongzhong	Yakut	0.365	0.045	0.59	0.018	0.028	0.043	0.614568

## Sheet: Table S8
Table S8. Admixture times inferred from ALDER for GPH.
DATA:	test status	p-value	test pop	reference A	reference B	2-ref z-score	1-ref z-score A	1-ref z-score B
DATA:	success	1.8e-07	Han_Guangxi	Han_Changchun	Zhuang_Guangxi	5.22	70.84 +/- 13.57	0.00001038 +/- 0.00000158
DATA:	success	0.0019	Han_Guangxi	Han_Harbin	Zhuang_Guangxi	3.11	77.32 +/- 24.90	0.00001112 +/- 0.00000149
DATA:	success	5.5e-05	Han_Guangxi	Han_Shenyang	Zhuang_Guangxi	4.03	77.16 +/- 19.13	0.00000992 +/- 0.00000097
DATA:	success	1.4e-06	Han_Guangxi	Zhuang_Guangxi	Han_Gansu	4.83	71.08 +/- 6.85	0.00000816 +/- 0.00000169

## Sheet: Table S9
Table S9. The population-specfic adaptive signals using PBS in the form of (GPH/Miao/Yao/Zhuang/Sui/Jing_Guangxi-Han_Changchun-European).
Group	intersection_number	intersection_elements
Zhuang	36	RIMKLB,IDNK,TRMT44,LIN52,AK5,AKAP7,DTNB,VRK1,F12,NGEF,MSH4,LINC00523,UBL7-AS1,CLK3,UBL7,TM4SF4,SEMA4B,TMX4,ARCN1,TENM2,RIT2,FGF14,LOC101928438,HK1,SLC25A26,C14orf64,NEBL,LINC01158,ADH4,GRIK2,LINC-PINT,TEX38,OSBPL3,MRVI1,ATPAF1,KCNQ3
Yao	72	DOCK2,STK38,CBLN2,GNG4,TMEM161A,USP5,APBA2,IL1RAP,SMCP,B4GALNT3,PAN3,WDFY4,SLC10A7,FREM1,SUSD5,PARK2,LOC101927922,ZNF444,FOXO1,PLEKHO2,IL16,RPF2,LOC645355,KCNB2,CEP152,LOC647323,GLOD4,MACC1,KCTD13,RNMTL1,HNRNPA2B1,GPHB5,RASGRP4,GDAP2,TPTE2P5,LRRK1,NR1D1,IFNG-AS1,ZKSCAN4,NKAPL,DNAJC18,LDLRAD4,ELF1,C22orf34,GMDS,EXO1,VPS53,ZNF169,CASZ1,NHEJ1,LINC00636,ETV3,CD1A,KIF13A,SLC28A1,PLEK2,STK32B,ADAMTS9-A…
Yao,Zhuang	9	CD151,DLG2,PDYN,ZBTB42,HID1,AKT1,AHNAK2,GRID1,FMN1
Sui	79	AP1B1,RPS6KA2,EIF2AK4,DIEXF,PCBD1,PIK3C2A,FOXN2,NEDD9,PDE3A,MED27,TM9SF2,SGPL1,IRF6,CDH22,SCN5A,SLCO1B7,LOC286094,CSNK1G3,RNF182,WWOX,CR1,SBK1,SLC6A6,TPCN2,HS3ST4,LINC00871,MTMR7,ABCB4,CD109,KIAA0319,RIMS1,IGF1,HLA-DQA2,EBF1,PDE4B,HRASLS5,SLAIN2,SULT2A1,GALNT8,C18orf64,RPE65,CTB-12O201,YME1L1,ANTXR2,KCMF1,METAP1D,PNKD,FABP6,PPP2R5E,GPC5,CSMD2,TBC1D14,LOC100505878,NDUFA9,PRDM16,APBB3,FBXO18,ANKRD1…
Sui,Zhuang	2	BLNK,PDE4D
Sui,Yao	10	MYO9A,KCNQ1,TAAR2,SLIT3,NCKAP5,ALDH5A1,HLA-DPA1,PARP6,ASIC2,DEC1
Sui,Yao,Zhuang	0
Miao	62	PRKCH,PTPRT,ST14,C2orf49,APOL3,LINC00211,ELMSAN1,SMEK2,PNPT1,CRX,PGM2L1,SNX29,PKD2,HLA-H,LRRC59,HECTD4,NAA25,PTPN11,SPET8,ABLIM1,KIAA1244,CAND1011,RPL6,IFT122,ATRNL1,MCPH1,SPOCK1,CSMD1,MBD4,TLN2,F5,ZNF71,SLC24A3,GNA14,ADAM1A,SLC17A8,SSBP2,SEMA5A,CDK18,LOC100130264,SLC22A1,MIER3,GML,CACHD1,AC09337501,AKAP13,ADAM20P1,MAP3K1,TAGLN3,DAB2,CXXC4,ABCC1,C20orf26,GOLM1,FLJ37505,L3MBTL4,TNS1,XRCC4,MARCH6,K…
Miao,Zhuang	8	LPAR3,CCDC104,SLC35F3,TEX41,SLC45A2,SH2D7,IL4,RAB31
Miao,Yao	4	SETD9,UPF2,ABCG2,FHIT
Miao,Yao,Zhuang	6	CASC2,LOC101929140,RRP7A,PKP2,ROBO2,CTNNA3
Miao,Sui	9	ST6GAL2,GREB1,CCNI2,MPP6,MACROD2,RCL1,KCTD1,THSD4,DOCK9
Miao,Sui,Zhuang	4	CELF2,PTPRD,BOD1,RBFOX1
Miao,Sui,Yao	2	VCAN,LINC00669
Miao,Sui,Yao,Zhuang	1	NFASC
Jing	82	C14orf80,CEP104,BCL2,COL6A4P2,CDK7,MARC2,RELN,FAM155A,CBFA2T2,WRAP53,AQPEP,PELI2,CACNA1C,MARK1,PHACTR1,TP53,HDLBP,ASB2,ZNF804B,LINC01098,IRAK2,P2RX6,NALCN-AS1,PPP6R2,EIF4ENIF1,PAX5,LOC101927186,TCF20,MIR5009,SLCO1A2,PRKAA2,PRIMPOL,C1orf115,SLC2A9,IYD,NPAS2,ATXN7L1,GPR137B,SLC7A1,TSHZ2,LINC00491,USP43,ZNF607,PANK1,RBMS3-AS3,DUSP16,CTU2,CATSPERB,LCA5,SGMS2,MEGF6,TTLL1,DSCAM,MGST1,GABRB3,CCDC102B,GA…
Jing,Zhuang	7	TMEM258,CENPU,KIAA1045,POLR2A,KCNIP1,MYO1C,CASC15
Jing,Yao	11	DYNC1I2,ADAM15,SNCB,SGMS1,BNC2,TUBA8,AKAP6,CD200R1,SEMA6D,AIG1,NYNRIN
Jing,Yao,Zhuang	5	TMCC1,CASP3,OCA2,EHF,SLC6A18
Jing,Sui	12	PKP3,ZNF519,FAM69A,DSCAML1,PGAP2,JPH3,MKRN1,PRKG1,TOB2,MBNL1,DCC,SIRPA
Jing,Sui,Zhuang	3	FADS1,MYRF,ZC3H12D
Jing,Sui,Yao	2	ADRA1A,ZBED6
Jing,Sui,Yao,Zhuang	5	FADS2,TSPAN18,BPTF,MICAL2,STOX2
Jing,Miao	10	CTNND2,SAMSN1,CLSTN2,KALRN,ARHGEF3,DACT2,TENM4,OPCML,TNFRSF11A,EFCAB12
Jing,Miao,Zhuang	2	LRIG1,FAM178B
Jing,Miao,Yao	2	SYNE1,ZMAT4
Jing,Miao,Yao,Zhuang	3	CYTH3,GRM4,ZC3H11A
Jing,Miao,Sui	3	EFNA5,DAAM2,SAMD12
Jing,Miao,Sui,Zhuang	8	PDE1C,GALNT6,MPPE1,NALCN,USP45,SDC2,IL6,ANTXR1
Jing,Miao,Sui,Yao	0
Jing,Miao,Sui,Yao,Zhuang	5	FAM19A1,FARP1,NFIB,GPR133,PID1
GPH	94	ZYG11B,ZYG11A,WWC1,WDR90,VPS33B,UBE2J2,TMPRSS2,TMEM72-AS1,TESPA1,TCF15,SYT3,SNX14,SLX4IP,SLC5A10,SLC15A1,SCP2,RTFDC1,RREB1,RNF185,RCCD1,RBM20,RABGGTB,PYGO1,PRDM6,PRC1,PDCL3,NPLOC4,NOL4L,NCALD,NAV2,NANOG,MYO3B,MYH15,MYH1,MRPL22,MIR7853,MICU1,MGAT3,MCU,MCTP1,MAN2A2,LRPPRC,LPIN2,LOC101926911,LOC101448202,LOC100271832,LINC01299,LINC01258,LINC01060,LINC00883,LINC00861,LINC00581,LHPP,LARP1,KIAA0368,KAZ…
GPH,Zhuang	22	WDR27,USP3,SULT1C2P1,ST3GAL4-AS1,SLC25A33,SCUBE1,PCDH15,PABPC4L,MX1,M1AP,LINC00574,LINC00521,LINC00242,ITGA6,HERC1,EEF2K,DLK1,DLGAP3,C2CD5,BTBD9,ATAD3C,ARID3B
GPH,Yao	1	SLC25A21
GPH,Yao,Zhuang	3	TMPRSS11B,MAGI1,C10orf11
GPH,Sui	3	TRAPPC9,TMEM132D,LHFP
GPH,Sui,Zhuang	1	JAZF1
GPH,Sui,Yao	0
GPH,Sui,Yao,Zhuang	0
GPH,Miao	11	TRPC6,STK35,SLC4A4,MSRA,MPP7,KCNMA1,KANK1,FAM49A,DACH1,BRAP,ACAD10
GPH,Miao,Zhuang	8	UNQ6494,SLC44A5,OLA1,LRRC8D,FOXP1,EDAR,ARHGAP22,ANKRD11
GPH,Miao,Yao	0
GPH,Miao,Yao,Zhuang	1	OAF
GPH,Miao,Sui	0
GPH,Miao,Sui,Zhuang	1	C8orf37-AS1
GPH,Miao,Sui,Yao	1	DGKB
GPH,Miao,Sui,Yao,Zhuang	0
GPH,Jing	3	NLGN1,GRIA1,CALN1
GPH,Jing,Zhuang	3	SDF4,MYLK,FAM214A
GPH,Jing,Yao	0
GPH,Jing,Yao,Zhuang	0
GPH,Jing,Sui	1	PACRG
GPH,Jing,Sui,Zhuang	0
GPH,Jing,Sui,Yao	0
GPH,Jing,Sui,Yao,Zhuang	0
GPH,Jing,Miao	1	GLB1
GPH,Jing,Miao,Zhuang	0
GPH,Jing,Miao,Yao	0
GPH,Jing,Miao,Yao,Zhuang	0
GPH,Jing,Miao,Sui	0
GPH,Jing,Miao,Sui,Zhuang	0
GPH,Jing,Miao,Sui,Yao	1	LRFN5
GPH,Jing,Miao,Sui,Yao,Zhuang	0

## Sheet: Table S10
Table S10. The result of XPEHH of GXZ.
CHR	SNP	BP	XPEHH	LOGPVALUE	ANNOT
6	154025	31321915	12.0987	32.9695	HLA-B
6	154028	31322229	11.8968	31.9104	HLA-B
6	154027	31322121	11.5353	30.0578	HLA-B
6	154023	31321685	11.1556	28.1726	HLA-B
6	154026	31322108	10.8924	26.902	HLA-B
6	154024	31321882	10.8812	26.8486	HLA-B
6	154032	31322559	10.7156	26.0656	HLA-B
6	154031	31322402	10.4931	25.0317	HLA-B
6	154030	31322395	10.4274	24.7309	HLA-B
6	154029	31322367	10.3837	24.5314	HLA-B
6	154034	31322742	8.94952	18.4473	HLA-B
6	154033	31322611	8.90215	18.2614	HLA-B
6	154039	31323012	8.65427	17.3044	HLA-B
6	154038	31322987	8.57781	17.0146	HLA-B
6	154036	31322836	8.55827	16.9409	HLA-B
6	154037	31322905	8.55827	16.9409	HLA-B
6	154035	31322803	8.53914	16.869	HLA-B
6	154043	31323725	7.91301	14.5999	HLA-B
6	154042	31323567	7.87221	14.4579	HLA-B
6	154040	31323027	7.79486	14.1906	HLA-B
6	154041	31323125	7.76527	14.089	HLA-B
6	154044	31323810	7.1728	12.1338	HLA-B
6	154045	31324271	7.14787	12.0548	HLA-B
6	154046	31324756	7.03695	11.7067	HLA-B
6	154047	31324820	7.03695	11.7067	HLA-B
6	154048	31324889	7.03695	11.7067	HLA-B
6	153935	31237703	6.91022	11.3152	HLA-C
6	153950	31239896	6.73805	10.7944	HLA-C
6	153951	31239912	6.67407	10.6041	HLA-C
6	153943	31238522	6.56041	10.2704	HLA-C
6	153940	31237950	6.37637	9.74151	HLA-C
6	153942	31238021	6.35927	9.69312	HLA-C
6	153928	31237087	6.30667	9.54501	HLA-C
6	153926	31236998	6.30595	9.54299	HLA-C
6	153946	31238759	6.26728	9.43485	HLA-C
6	153941	31237955	6.25231	9.39316	HLA-C
6	153936	31237802	6.21101	9.27864	HLA-C
6	153945	31238716	6.20087	9.25063	HLA-C
6	153944	31238613	6.19785	9.24229	HLA-C
6	153938	31237893	6.16635	9.15563	HLA-C
6	153939	31237896	6.16635	9.15563	HLA-C
6	153937	31237858	6.1662	9.15522	HLA-C
6	153931	31237233	6.15884	9.13501	HLA-C
6	153933	31237405	6.13296	9.06419	HLA-C
6	153934	31237563	6.13296	9.06419	HLA-C
6	153932	31237275	6.1245	9.04111	HLA-C
6	153929	31237124	6.12433	9.04064	HLA-C
6	153930	31237230	6.12433	9.04064	HLA-C
6	153927	31237027	6.02258	8.76533	HLA-C
6	153947	31238762	5.98589	8.66714	HLA-C
6	153948	31239227	5.9853	8.66555	HLA-C
6	153949	31239790	5.86148	8.33843	HLA-C

[truncated: 2 more sheets: Table S11, Table S12]
